# Supplementary material for: Visual Motor Reaction Times Predict Receptive and Expressive Language Development in Early School-Age Children
Source: Brain Sci. 2023 Jun 19;13(6):965. doi: 10.3390/brainsci13060965 (PMC10295862; doi:10.3390/brainsci13060965)
Supplement: Supplementary file 1 [file brainsci-13-00965-s001.zip]

Archive with 1 entries (1 files):
- brainsci-2448657-supplementary.pdf
